# Supplementary material for: Bile Acid Metabolism Affects Muscle Regeneration in Aging Skeletal Muscle in a Manner Associated with Regulation of ABCB1 Expression
Source: Int J Mol Sci. 2026 Mar 13;27(6):2649. doi: 10.3390/ijms27062649 (PMC13027205; doi:10.3390/ijms27062649)
Supplement: Supplementary file 1 [file ijms-27-02649-s001.zip]

Archive with 1 entries (1 files):
- ijms-4162662-supplementary.pdf
